# Supplementary material for: Genome-Wide Identification of Rubber Tree SCAMP Genes and Functional Characterization of HbSCAMP3
Source: Plants (Basel). 2024 Sep 29;13(19):2729. doi: 10.3390/plants13192729 (PMC11478556; doi:10.3390/plants13192729)
Supplement: Supplementary file 1 [file plants-13-02729-s001.zip › Supplementary file.xlsx]

## Sheet: Table S1
Table S1 The primers for validation experiment.
Primer name	Sequence	Purpose
Ptactin-F	GCCATCTCTCATCGGAATGGAA	qPCR
Ptactin-R	AGGGCAGTGATTTCCTTGCTCA	qPCR
HbSCAMP1-q-F	AGGGGTTCCTGGAGCCTA	qPCR
HbSCAMP1-q-R	GGAGGAGCAACAGCAGCA	qPCR
HbSCAMP2-q-F	CCCACAGACGCTGCAGAA	qPCR
HbSCAMP2-q-R	GCACCAAGTAGGCAATGGC	qPCR
HbSCAMP3-q-F	GCCGTCTTGGTGCTTGGA	qPCR
HbSCAMP3-q-R	CGCAGAAGGCAAGGTGGA	qPCR
HbSCAMP4-q-F	GGCTGGTCGCTACGATCG	qPCR
HbSCAMP4-q-R	AAGCAGGAGGAGCGCTTG	qPCR
HbSCAMP5-q-F	AGCAGAAAGAGCTTGCAGC	qPCR
HbSCAMP5-q-R	ATCATCCGCGGGAACACC	qPCR
HbSCAMP6-q-F	TGCAACGGTGGACATTCCA	qPCR
HbSCAMP6-q-R	AGGGACACCAGCTTTCGC	qPCR
HbSCAMP7-q-F	AGGGCGAAGGGGTGAGAA	qPCR
HbSCAMP7-q-R	TGCACGATAAAGTGGGCGA	qPCR
HbSCAMP3-EGFP-F	TCACCATCACGCCATGGTCGACATGGCTGCCCAT	construct vector PBI121-HbSCAMP3-EGFP
HbSCAMP3-EGFP-R	CACCATCACTAGTACGTCGACCAAGCTTGGAAG	construct vector PBI121-HbSCAMP3-EGFP
35S-HbSCAMP3-F	AAGCAAGTGGATTGATGTGA	identify positive plants
35S-HbSCAMP3-R	GAAGGCAAGGTGGATAAGGT	identify positive plants
XhoI- HbSCAMP3-F	CACGCTCGAGATCATGGCTGCCCATTA	construct vector pEarleyGate 100 – HbSCAMP3
AvrⅡ-HbSCAMP3-R	GACTCACCTAGGCTTTATCGTCATCAT	construct vector pEarleyGate 100 – HbSCAMP3

## Sheet: Table S2
Table S2 Basic parameters analysis of HbSCAMPs family
Gene symbol	Gene Name	Deduced Protein			Instability coefficient	GRAVY	Subcellular location
		Size (aa)	Molecular Weight /kD	PI
LOC110668251	HbSCAMP1	304	34.1408	8.54	48.26	0.099	Cell membrane
LOC110649620	HbSCAMP2	462	52.6999	6.73	49.52	-0.033	Cell membrane / Chloroplast
LOC110649618	HbSCAMP3	193	21.7323	5.8	42.88	0.443	Cell membrane
LOC110649619	HbSCAMP4	308	34.6621	8.65	47.02	0.109	Cell membrane
LOC110660366	HbSCAMP5	272	30.817	8.34	44.65	0.146	Cell membrane
LOC110645020	HbSCAMP6	269	30.4987	7.77	43.3	0.199	Cell membrane
LOC110670777	HbSCAMP7	307	34.5609	8.34	50.94	0.129	Cell membrane

## Sheet: Table S3
Table S3 Gene IDs and corresponding nomenclature in HbSCAMPs/AtSCAMPs/MeSCAMPs/PtSCAMPs
Gene Name	Gene ID	Subfamily
AT1G32050	AtSCAMP3	Subfamily Ⅰ
LOC110660366	HbSCAMP5	Subfamily Ⅰ
LOC110645020	HbSCAMP6	Subfamily Ⅰ
Manes.15G184900	MeSCAMP3	Subfamily Ⅰ
Manes.17G010900	MeSCAMP6	Subfamily Ⅰ
Potri.001G134100	PtSCAMP1	Subfamily Ⅰ
Potri.003G099300	PtSCAMP2	Subfamily Ⅰ
LOC110649620	HbSCAMP2	Subfamily Ⅱ
LOC110649618	HbSCAMP3	Subfamily Ⅱ
Manes.16G022901	MeSCAMP5	Subfamily Ⅱ
Potri.004G036700	PtSCAMP4	Subfamily Ⅱ
AT1G03550	AtSCAMP1	Subfamily Ⅲ
AT1G11180	AtSCAMP2	Subfamily Ⅲ
AT1G61250	AtSCAMP4	Subfamily Ⅲ
AT2G20840	AtSCAMP5	Subfamily Ⅲ
LOC110668251	HbSCAMP1	Subfamily Ⅲ
LOC110649619	HbSCAMP4	Subfamily Ⅲ
LOC110670777	HbSCAMP7	Subfamily Ⅲ
Manes.12G087800	MeSCAMP1	Subfamily Ⅲ
Manes.13G150100	MeSCAMP2	Subfamily Ⅲ
Manes.16G022800	MeSCAMP4	Subfamily Ⅲ
Manes.17G040700	MeSCAMP7	Subfamily Ⅲ
Potri.004G036600	PtSCAMP3	Subfamily Ⅲ
Potri.011G045100	PtSCAMP5	Subfamily Ⅲ
Potri.013G144700	PtSCAMP6	Subfamily Ⅲ
Potri.019G104000	PtSCAMP7	Subfamily Ⅲ

## Sheet: Table S4
Table S4 Prediction of cis-regulatory elements in promoter regions of HbSCAMPs
Gene Name	Element Name	Starting Point	Element Length	Function Description
HbSCAMP1	MBS	903	6	(MYB) drought-inducibility
HbSCAMP1	ABRE	395	5	abscisic acid responsiveness
HbSCAMP1	ABRE	1687	6	abscisic acid responsiveness
HbSCAMP1	ABRE	1688	5	abscisic acid responsiveness
HbSCAMP1	ARE	463	6	anaerobic induction
HbSCAMP1	GCN4_motif	759	7	endosperm expression
HbSCAMP1	P-box	1329	7	gibberellin esponsiveness
HbSCAMP1	GT1-motif	1018	7	light esponsiveness
HbSCAMP1	3-AF1 binding site	307	10	light esponsiveness
HbSCAMP1	G-Box	1687	6	light responsiveness
HbSCAMP1	G-box	394	6	light responsiveness
HbSCAMP1	G-box	1687	6	light responsiveness
HbSCAMP1	TCT-motif	306	6	light responsiveness
HbSCAMP1	TCT-motif	671	6	light responsiveness
HbSCAMP1	TCT-motif	923	6	light responsiveness
HbSCAMP1	TCT-motif	1399	6	light responsiveness
HbSCAMP1	AT1-motif	1939	14	light responsiveness
HbSCAMP1	AE-box	332	8	light responsiveness
HbSCAMP1	TCA-element	280	9	salicylic acid responsiveness
HbSCAMP1	O2-site	540	9	zein metabolism regulation
HbSCAMP1	O2-site	796	9	zein metabolism regulation
HbSCAMP2	MRE	886	7	(MYB) light responsiveness
HbSCAMP2	ABRE	1264	5	abscisic acid responsiveness
HbSCAMP2	ARE	451	6	anaerobic induction
HbSCAMP2	ARE	1039	6	anaerobic induction
HbSCAMP2	ARE	1580	6	anaerobic induction
HbSCAMP2	TC-rich repeats	1547	9	defense and stress responsiveness
HbSCAMP2	GCN4_motif	1396	7	endosperm expression
HbSCAMP2	GARE-motif	599	7	gibberellin esponsiveness
HbSCAMP2	3-AF1 binding site	112	10	light esponsiveness
HbSCAMP2	G-box	1264	6	light responsiveness
HbSCAMP2	Box 4	463	6	light responsiveness
HbSCAMP2	Box 4	790	6	light responsiveness
HbSCAMP2	Box 4	805	6	light responsiveness
HbSCAMP2	Box 4	823	6	light responsiveness
HbSCAMP2	Box 4	1126	6	light responsiveness
HbSCAMP2	Box 4	1138	6	light responsiveness
HbSCAMP2	Box 4	1433	6	light responsiveness
HbSCAMP2	Box 4	1629	6	light responsiveness
HbSCAMP2	Box 4	1905	6	light responsiveness
HbSCAMP2	TCT-motif	277	6	light responsiveness
HbSCAMP2	GATA-motif	110	7	light responsiveness
HbSCAMP2	GATA-motif	148	10	light responsiveness
HbSCAMP2	CAT-box	1690	6	meristem expression
HbSCAMP3	MBS	1793	6	(MYB) drought-inducibility
HbSCAMP3	MRE	724	7	(MYB) light responsiveness
HbSCAMP3	MRE	881	7	(MYB) light responsiveness
HbSCAMP3	ABRE	1549	5	abscisic acid responsiveness
HbSCAMP3	ARE	238	6	anaerobic induction
HbSCAMP3	ARE	444	6	anaerobic induction
HbSCAMP3	ARE	480	6	anaerobic induction
HbSCAMP3	ARE	717	6	anaerobic induction
HbSCAMP3	ARE	834	6	anaerobic induction
HbSCAMP3	ARE	844	6	anaerobic induction
HbSCAMP3	ARE	1854	6	anaerobic induction
HbSCAMP3	GT1-motif	323	6	light esponsiveness
HbSCAMP3	GT1-motif	423	6	light esponsiveness
HbSCAMP3	GT1-motif	1211	7	light esponsiveness
HbSCAMP3	GT1-motif	1212	6	light esponsiveness
HbSCAMP3	GT1-motif	1802	7	light esponsiveness
HbSCAMP3	G-Box	1548	6	light responsiveness
HbSCAMP3	Box 4	736	6	light responsiveness
HbSCAMP3	Box 4	740	6	light responsiveness
HbSCAMP3	Box 4	1178	6	light responsiveness
HbSCAMP3	Box 4	1972	6	light responsiveness
HbSCAMP3	chs-CMA1a	1368	8	light responsiveness
HbSCAMP3	TCCC-motif	1030	7	light responsiveness
HbSCAMP3	AE-box	1384	8	light responsiveness
HbSCAMP3	LTR	623	6	low-temperature responsiveness
HbSCAMP3	LTR	1467	6	low-temperature responsiveness
HbSCAMP3	TCA-element	1822	9	salicylic acid responsiveness
HbSCAMP4	ABRE	1036	5	abscisic acid responsiveness
HbSCAMP4	ABRE	1902	5	abscisic acid responsiveness
HbSCAMP4	ARE	343	6	anaerobic induction
HbSCAMP4	ARE	1600	6	anaerobic induction
HbSCAMP4	P-box	537	7	gibberellin esponsiveness
HbSCAMP4	G-box	1036	6	light responsiveness
HbSCAMP4	G-box	1901	6	light responsiveness
HbSCAMP4	Box 4	388	6	light responsiveness
HbSCAMP4	Box 4	1070	6	light responsiveness
HbSCAMP4	Box 4	1129	6	light responsiveness
HbSCAMP4	Box 4	1218	6	light responsiveness
HbSCAMP4	Box 4	1372	6	light responsiveness
HbSCAMP4	Box 4	1379	6	light responsiveness
HbSCAMP4	Box 4	1670	6	light responsiveness
HbSCAMP4	Box 4	1854	6	light responsiveness
HbSCAMP4	TCT-motif	776	6	light responsiveness
HbSCAMP4	TCT-motif	1970	6	light responsiveness
HbSCAMP4	I-box	128	9	light responsiveness
HbSCAMP4	GA-motif	1258	8	light responsiveness
HbSCAMP4	LAMP-element	130	9	light responsiveness
HbSCAMP4	LTR	1983	6	low-temperature responsiveness
HbSCAMP4	CGTCA-motif	329	5	MeJA-responsiveness
HbSCAMP4	CGTCA-motif	335	5	MeJA-responsiveness
HbSCAMP4	TGACG-motif	329	5	MeJA-responsiveness
HbSCAMP4	TGACG-motif	335	5	MeJA-responsiveness
HbSCAMP5	ABRE	1850	5	abscisic acid responsiveness
HbSCAMP5	ARE	722	6	anaerobic induction
HbSCAMP5	ARE	1913	6	anaerobic induction
HbSCAMP5	GC-motif	680	6	anaerobic induction
HbSCAMP5	GC-motif	1407	6	anaerobic induction
HbSCAMP5	AuxRR-core	1306	7	auxin responsiveness
HbSCAMP5	AT-rich element	320	10	binding site of ATBP-1
HbSCAMP5	circadian	1007	9	circadian control
HbSCAMP5	GCN4_motif	331	7	endosperm expression
HbSCAMP5	GCN4_motif	1282	7	endosperm expression
HbSCAMP5	P-box	237	7	gibberellin esponsiveness
HbSCAMP5	Sp1	389	6	light esponsiveness
HbSCAMP5	Sp1	1886	6	light esponsiveness
HbSCAMP5	GT1-motif	936	6	light esponsiveness
HbSCAMP5	GT1-motif	1018	6	light esponsiveness
HbSCAMP5	GT1-motif	1020	6	light esponsiveness
HbSCAMP5	G-box	1459	6	light responsiveness
HbSCAMP5	G-box	1849	6	light responsiveness
HbSCAMP5	Box 4	434	6	light responsiveness
HbSCAMP5	Box 4	1376	6	light responsiveness
HbSCAMP5	Box 4	1590	6	light responsiveness
HbSCAMP5	chs-CMA2a	1862	8	light responsiveness
HbSCAMP5	TCCC-motif	1032	7	light responsiveness
HbSCAMP5	GATA-motif	631	7	light responsiveness
HbSCAMP5	LTR	286	6	low-temperature responsiveness
HbSCAMP5	CGTCA-motif	1848	5	MeJA-responsiveness
HbSCAMP5	TGACG-motif	1848	5	MeJA-responsiveness
HbSCAMP5	CAT-box	1901	6	meristem expression
HbSCAMP5	CCAAT-box	1297	6	MYBHv1 binding site
HbSCAMP6	ABRE	883	5	abscisic acid responsiveness
HbSCAMP6	ABRE	1811	8	abscisic acid responsiveness
HbSCAMP6	ABRE	1812	5	abscisic acid responsiveness
HbSCAMP6	ABRE	1822	5	abscisic acid responsiveness
HbSCAMP6	ABRE	1840	5	abscisic acid responsiveness
HbSCAMP6	ARE	828	6	anaerobic induction
HbSCAMP6	ARE	842	6	anaerobic induction
HbSCAMP6	circadian	774	9	circadian control
HbSCAMP6	TC-rich repeats	1825	9	defense and stress responsiveness
HbSCAMP6	TATC-box	745	7	gibberellin esponsiveness
HbSCAMP6	GT1-motif	1195	6	light esponsiveness
HbSCAMP6	3-AF1 binding site	1541	10	light esponsiveness
HbSCAMP6	ACE	1809	9	light responsiveness
HbSCAMP6	G-box	626	6	light responsiveness
HbSCAMP6	G-box	883	6	light responsiveness
HbSCAMP6	G-box	1811	6	light responsiveness
HbSCAMP6	G-box	1839	6	light responsiveness
HbSCAMP6	G-Box	1822	6	light responsiveness
HbSCAMP6	Box 4	188	6	light responsiveness
HbSCAMP6	Box 4	650	6	light responsiveness
HbSCAMP6	Box 4	1591	6	light responsiveness
HbSCAMP6	Box 4	1609	6	light responsiveness
HbSCAMP6	chs-CMA2a	271	8	light responsiveness
HbSCAMP6	chs-CMA2a	768	8	light responsiveness
HbSCAMP6	chs-CMA2a	1850	8	light responsiveness
HbSCAMP6	GATA-motif	310	9	light responsiveness
HbSCAMP6	GATA-motif	1797	9	light responsiveness
HbSCAMP6	I-box	156	8	light responsiveness
HbSCAMP6	CGTCA-motif	1838	5	MeJA-responsiveness
HbSCAMP6	TGACG-motif	1838	5	MeJA-responsiveness
HbSCAMP6	CAT-box	1890	6	meristem expression
HbSCAMP6	TCA-element	1	9	salicylic acid responsiveness
HbSCAMP7	ARE	282	6	anaerobic induction
HbSCAMP7	Box 4	93	6	light responsiveness
HbSCAMP7	Box 4	199	6	light responsiveness
HbSCAMP7	Box 4	741	6	light responsiveness
HbSCAMP7	Box 4	1205	6	light responsiveness
HbSCAMP7	Box 4	1266	6	light responsiveness
HbSCAMP7	Box 4	1317	6	light responsiveness
HbSCAMP7	Box 4	1653	6	light responsiveness
HbSCAMP7	ATCT-motif	1578	9	light responsiveness
HbSCAMP7	Gap-box	1977	9	light responsiveness
HbSCAMP7	TCT-motif	859	6	light responsiveness
HbSCAMP7	CGTCA-motif	1147	5	MeJA-responsiveness
HbSCAMP7	TGACG-motif	1147	5	MeJA-responsiveness

## Sheet: Sheet5
Table S5 The Ka/Ks ratios and estimated divergence times for duplicate pairs of HbSCAMPs.
Duplication gene pair		Ka	Ks	KA/KS
HbSCAMP1	HbSCAMP4	0.147514	0.808889	0.182367
HbSCAMP1	HbSCAMP7	0.140728	1.02065	0.137882
HbSCAMP3	HbSCAMP7	0.491087	1.02043	0.481253
HbSCAMP5	HbSCAMP6	0.019585	0.253026	0.0774031
